# Supplementary material for: The genetics and evolution of eye color in domestic pigeons (Columba livia)
Source: PLoS Genet. 2021 Aug 30;17(8):e1009770. doi: 10.1371/journal.pgen.1009770 (PMC8432899; doi:10.1371/journal.pgen.1009770)
Supplement: S1 Table — (XLSX) [file pgen.1009770.s009.xlsx]

## Sheet: S1 Table
S1 Table. Sample information and resequencing data statistics.
Species	Sample ID	Geographic location	Sampling site	Phenotype (Iris color)	Raw data (Gb)	Clean data (Gb)	Q30 (%)	Coverage (%)	Mapped reads	Average coverage (fold)
Columba livia	COLI0678	Liaoning Beizhen	Liaoning Panjin	Yellow	17.62	17.06	97.6	93.07	82192511	11
Columba livia	COLI0694	Hebei Tangshan	Liaoning Panjin	Yellow	13.1	12.68	97.5	96.62	65157156	9
Columba livia	COLI0696	Liaoning Shengyang	Liaoning Panjin	Yellow	15.06	14.53	97.7	96.77	74841041	10
Columba livia	COLI0703	Beijing	Liaoning Panjin	Yellow	15.63	15.18	97.9	96.31	78909116	10
Columba livia	COLI0710	Tianjin	Liaoning Panjin	Yellow	15.29	14.53	96.6	96.84	71414481	9
Columba livia	COLI0720	Hebei Cangzhou	Liaoning Panjin	Yellow	15.85	15.41	97.9	96.93	76133866	10
Columba livia	COLI0735	Liaoning Yingkou	Liaoning Panjin	Yellow	15.1	14.38	96.9	96.82	72607204	10
Columba livia	COLI0753	Liaoning Shengyang	Liaoning Panjin	Pearl	15.51	15.13	98.2	96.97	77304889	10
Columba livia	COLI0754	Liaoning Shengyang	Liaoning Panjin	Yellow	11.54	11.22	98	96.74	57447660	8
Columba livia	COLI0759	Liaoning Panjin	Liaoning Panjin	Yellow	16.56	15.97	97.4	96.28	79851987	11
Columba livia	COLI0760	Liaoning Haicheng	Liaoning Panjin	Yellow	17.69	16.97	97.1	96.96	83631640	11
Columba livia	COLI0773	Beijing Huairou	Liaoning Panjin	Pearl	9.9	9.38	96.9	95.99	47167007	6
Columba livia	COLI0777	Liaoning Dashiqiao	Liaoning Panjin	Pearl	16.8	16.05	97.1	96.23	77522359	10
Columba livia	COLI0781	Liaoning Panjin	Liaoning Panjin	Pearl	14.86	14.31	97.3	96.36	70347775	9
Columba livia	COLI0813	Liaoning Panjin	Liaoning Panjin	Yellow	15.56	14.58	96.2	96.58	71011160	9
Columba livia	COLI0819	Jiangsu Yancheng	Liaoning Panjin	Pearl	15.68	15.17	97.6	96.53	76658600	10
Columba livia	COLI0824	Inner Mongolia Chifeng	Liaoning Panjin	Yellow	17.87	16.98	96.6	96.43	82796530	11
Columba livia	COLI0829	Shandong Dezhou	Liaoning Panjin	Yellow	14.46	13.89	97.2	95.68	67476020	9
Columba livia	COLI0835	Inner Mongolia Tongliao	Liaoning Panjin	Yellow	16.27	15.67	97.2	96.59	77150026	10
Columba livia	COLI0836	Beijing	Liaoning Panjin	Yellow	28.19	26.91	97.1	97.21	134271447	18
Columba livia	COLI0999	Inner Mongolia Hohhot	Liaoning Panjin	Pearl	17.24	16.25	96.7	96.21	79066758	10
Columba livia	COLI1003	Liaoning Wafangdian	Liaoning Panjin	Pearl	17.75	16.88	96.8	96.52	83375576	11
Columba livia	COLI1016	Liaoning Shengyang	Liaoning Panjin	Yellow	15.58	14.98	97.4	96.74	75911390	10
Columba livia	COLI1031	Inner Mongolia Hohhot	Liaoning Panjin	Pearl	14.31	13.88	97.7	96.89	74715130	10
Columba livia	COLI1046	Liaoning Gaizhou	Liaoning Panjin	Pearl	18.53	17.86	97.6	97.04	95424584	13
Columba livia	COLI1052	Beijing	Liaoning Panjin	Yellow	13.4	12.86	97.2	96.66	64991884	9
Columba livia	COLI1054	Liaoning Shengyang	Liaoning Panjin	Yellow	17.09	16.41	97.1	97.09	88847675	12
Columba livia	COLI1056	Liaoning Shengyang	Liaoning Panjin	Yellow	16.04	15.48	97.4	97	82832653	11
Columba livia	COLI1061	Liaoning Tieling	Liaoning Panjin	Yellow	16.71	16.04	97.3	96.96	82374986	11
Columba livia	COLI1068	Liaoning Shengyang	Liaoning Panjin	Yellow	10.58	10.2	97.2	96.06	57161763	8
Columba livia	COLI1246	Liaoning Dalian	Liaoning Panjin	Yellow	17.49	16.91	97.8	96.76	88081716	12
Columba livia	COLI1250	Liaoning Panjin	Liaoning Panjin	Pearl	18.13	17.47	97.6	96.82	90491017	12
Columba livia	COLI1253	Inner Mongolia baotou	Liaoning Panjin	Pearl	15.14	14.55	97.7	95.39	76858990	10
Columba livia	COLI1254	Liaoning Panjin	Liaoning Panjin	Yellow	18.95	18.37	98	96.5	98427317	13
Columba livia	COLI1259	Hebei Suning	Liaoning Panjin	Yellow	20.6	19.6	97.4	95.97	97682450	13
Columba livia	COLI1273	Liaoning Shengyang	Liaoning Panjin	Pearl	17.44	16.73	97.7	96.17	85726036	11
Columba livia	COLI1294	Beijing	Liaoning Panjin	Yellow	17.86	17.25	97.7	96.82	90611534	12
Columba livia	COLI1299	Beijing	Liaoning Panjin	Pearl	14.57	13.71	97.4	92.39	68796642	9
Columba livia	COLI1321	Liaoning Panjin	Liaoning Panjin	Yellow	17.69	17.05	97.6	96.54	88389456	12
Columba livia	COLI1322	Tianjin	Liaoning Panjin	Yellow	16.07	15.44	97.8	96.28	84715312	11
Columba livia	COLI1331	Liaoning Beizhen	Liaoning Panjin	Pearl	19.99	18.26	97.2	92.91	92651009	12
Columba livia	COLI1332	Inner Mongolia Hohhot	Liaoning Panjin	Pearl	15.07	14.43	97.4	95.97	79517758	11
Columba livia	COLI1353	Liaoning Jinzhou	Liaoning Panjin	Yellow	16.94	16.09	97.4	93.47	84613444	11
Columba livia	COLI1356	Beijing	Liaoning Panjin	Pearl	20.6	19.48	97.5	95.63	103014911	14
Columba livia	COLI1357	Liaoning Panjin	Liaoning Panjin	Pearl	14.92	14.21	97.1	94.42	75907980	10
Columba livia	COLI1362	Tianjin	Liaoning Panjin	Pearl	15.31	14.68	97.2	96.84	74219411	10
Columba livia	COLI1376	Hebei Xianghe	Liaoning Panjin	Pearl	20.57	19.73	97.3	97.04	99517438	13
Columba livia	COLI1378	Liaoning Panjin	Liaoning Panjin	Pearl	22.19	20.76	97.2	95.62	107435242	14
Columba livia	COLI1382	Liaoning Kangping	Liaoning Panjin	Pearl	16.89	16.26	97.6	96.64	82933796	11
Columba livia	COLI1477	Hebei Cangzhou	Liaoning Panjin	Yellow	16.37	15.68	97.7	94.71	78059016	10
Columba livia	COLI1488	Liaoning Linghai	Liaoning Panjin	Yellow	14.3	13.6	98	93.77	68088321	9
Columba livia	COLI1501	Inner Mongolia Tongliao	Liaoning Panjin	Pearl	13.8	13.25	98.1	90.78	64761060	9
Columba livia	COLI1504	Hebei Hejian	Liaoning Panjin	Pearl	16.05	15.49	97.4	97.04	79736613	11
Columba livia	COLI1511	Liaoning Tieling	Liaoning Panjin	Pearl	17.31	16.77	97.6	96.99	86398841	11
Columba livia	COLI1512	shanxi Datong	Liaoning Panjin	Yellow	14.59	14	98	95.33	70334764	9
Columba livia	COLI1513	Liaoning Panjin	Liaoning Panjin	Yellow	12.82	12.27	97.5	95.78	61969054	8
Columba livia	COLI1518	Liaoning Linghai	Liaoning Panjin	Yellow	19.4	18.62	97.2	96.98	94085685	12
Columba livia	COLI1520	Liaoning Heishan	Liaoning Panjin	Pearl	16.53	15.71	98.2	93.26	77863230	10
Columba livia	COLI1522	Hebei Zhuozhou	Liaoning Panjin	Yellow	14.88	14.41	97.7	96.63	73094139	10
Columba livia	COLI1533	Tianjin Hedong	Liaoning Panjin	Yellow	12.29	11.97	98.2	95.78	62164810	8
Columba livia	COLI1535	Liaoning Beipiao	Liaoning Panjin	Yellow	18.05	17.21	97.7	96.15	90199562	12
Columba livia	COLI1539	Liaoning Panjin	Liaoning Panjin	Pearl	15.08	14.71	98.3	96.81	76333861	10
Columba livia	COLI1554	Shaanxi Xi'an	Liaoning Panjin	Pearl	14.48	14.09	98	96.66	71642492	10
Columba livia	COLI1562	Inner Mongolia Hohhot	Liaoning Panjin	Yellow	12.65	12.25	97.8	92.41	60935065	8
Columba livia	COLI1568	shanxi Datong	Liaoning Panjin	Pearl	13.83	13.45	98.3	95.43	68674852	9
Columba livia	COLI1569	Liaoning Yingkou	Liaoning Panjin	Pearl	18.39	17.71	98.2	96.67	90824847	12
Columba livia	COLI1580	Liaoning Panjin	Liaoning Panjin	Yellow	13.08	12.71	98.4	96.12	66411885	9
Columba livia	COLI1582	Liaoning Panjin	Liaoning Panjin	Pearl	17.84	16.52	97.8	93.64	79034513	10
Columba livia	COLI1599	Jilin Taonan	Liaoning Panjin	Yellow	16.67	15.38	98.1	93.92	74235247	10
Columba livia	COLI1603	Liaoning Jinzhou	Liaoning Panjin	Pearl	17.38	15.98	97.4	89.98	72183741	9
Columba livia	COLI1604	Hebei Qinhuangdao	Liaoning Panjin	Pearl	13.47	13.08	98	96.01	65843964	9
Columba livia	COLI1606	Liaoning Heishan	Liaoning Panjin	Pearl	17.94	17.11	98.2	96.33	86270210	11
Columba livia	COLI1610	Liaoning Beipiao	Liaoning Panjin	Yellow	16.67	16.06	97.9	96.79	87673503	12
Columba livia	COLI1629	shanxi Datong	Liaoning Panjin	Pearl	13.16	12.78	97.9	92.55	63154966	8
Columba livia	COLI1632	Liaoning Huludao	Liaoning Panjin	Pearl	14.47	14.02	98.2	95.18	69856164	9
Columba livia	COLI1795	Liaoning Dandong	Liaoning Panjin	Yellow	14.44	13.6	97.9	96.8	68380571	9
Columba livia	COLI1808	Shanghai	Liaoning Panjin	Pearl	18.85	16.93	96.9	90.32	75594731	10
Columba livia	COLI1816	Liaoning Linghai	Liaoning Panjin	Pearl	15.98	15.14	97.4	90.77	77206524	10
Columba livia	COLI1835	shanxi Yangquan	Liaoning Panjin	Yellow	13.39	12.89	97.8	96.74	65971049	9
Columba livia	COLI1844	Liaoning Panjin	Liaoning Panjin	Pearl	12.9	12.33	97.8	96.78	63617717	8
Columba livia	COLI1848	Liaoning Liaoyang	Liaoning Panjin	Yellow	17.85	17	97.4	94.15	88779438	12
Columba livia	COLI1850	Liaoning Yixian	Liaoning Panjin	Yellow	16.71	16.22	97.8	96.95	83503584	11
Columba livia	COLI1853	Liaoning Shengyang	Liaoning Panjin	Pearl	12.93	12.54	97.8	96.6	65708701	9
Columba livia	COLI1855	Qinghai	Liaoning Panjin	Yellow	21.84	21.01	98.1	96.46	115145582	15
Columba livia	COLI1859	Jilin Fuyu	Liaoning Panjin	Pearl	13.99	13.48	97.5	96.56	70318625	9
Columba livia	COLI1866	Jilin Changchun	Liaoning Panjin	Yellow	14.14	13.59	97.7	96.65	70390941	9
Columba livia	COLI1872	Liaoning Gaizhou	Liaoning Panjin	Pearl	18.68	17.89	97.9	95.97	97370988	13
Columba livia	COLI1873	Liaoning Panjin	Liaoning Panjin	Pearl	19.66	18.82	97.8	96.48	101105885	13
Columba livia	COLI2023	Liaoning Jinzhou	Liaoning Panjin	Yellow	18.9	17.94	97.7	94.6	94301835	12
Columba livia	COLI2027	Hebei Zhuozhou	Liaoning Panjin	Pearl	18.93	17.41	96.8	93.34	86976933	11
Columba livia	COLI2032	Liaoning Huludao	Liaoning Panjin	Yellow	14.92	14.19	97.8	95.64	78218606	10
Columba livia	COLI2033	Liaoning Linghai	Liaoning Panjin	Yellow	17.07	16.31	97.1	94.14	83833179	11
