# Supplementary material for: The genetics and evolution of eye color in domestic pigeons (Columba livia)
Source: PLoS Genet. 2021 Aug 30;17(8):e1009770. doi: 10.1371/journal.pgen.1009770 (PMC8432899; doi:10.1371/journal.pgen.1009770)
Supplement: S2 Table — (XLSX) [file pgen.1009770.s010.xlsx]

## Sheet: S2 Table
S2 Table. Sample information and RNA-seq data statistics.
Sample ID	Phenotype	Total reads	Mapped reads	Mapped rate (%)
COLI3803	Pearl	61625502	46237590	75.03
COLI3804	Pearl	65144354	48617896	74.63
COLI3806	Pearl	76101356	57054234	74.97
COLI3808	Pearl	79912694	59345556	74.26
COLI3809	Pearl	63424794	47625857	75.09
COLI3811	Yellow	63233492	47086319	74.46
COLI3812	Yellow	70393148	52996940	75.29
COLI3814	Yellow	74127992	54896988	74.06
COLI3815	Yellow	69053378	51905712	75.17
