# Supplementary material for: The genetics and evolution of eye color in domestic pigeons (Columba livia)
Source: PLoS Genet. 2021 Aug 30;17(8):e1009770. doi: 10.1371/journal.pgen.1009770 (PMC8432899; doi:10.1371/journal.pgen.1009770)
Supplement: S4 Table — (XLSX) [file pgen.1009770.s012.xlsx]

## Sheet: S4 Table
S4 Table. Sample information and resequencing data statistics from NCBI SRA library involved in this study.
Organism	Sample name	SRA sample	BioSample	Run	Mapped reads	Tr locus	Iris color*
Columba livia	Indian fantail	SRS346864	SAMN01057532	SRR516967	226930341	+/+	Gravel/Pearl/Bull
Columba livia	Fantail	SRS346865	SAMN01057533	SRR516968	260058399	W49X/+	Gravel/Pearl/Bull
Columba livia	Oriental	SRS346868	SAMN01057536	SRR516973	85328518	+/+	Unknown
Columba livia	Laugher	SRS346869	SAMN01057537	SRR516974	106652987	W49X/W49X	Unknown
Columba livia	Indian fantail	SRS346870	SAMN01057538	SRR516975	106090664	+/+	Gravel/Pearl/Bull
Columba livia	English Carrier	SRS346872	SAMN01057540	SRR516977	128051625	W49X/+	Gravel/Pearl/Bull
Columba livia	Scandaroon	SRS346873	SAMN01057541	SRR516978	118650177	W49X/+	Gravel/Bull
Columba livia	Berlin longface tumbler	SRS346874	SAMN01057542	SRR516979	124572152	W49X/W49X	Pearl/Bull
Columba livia	Birmingham roller	SRS346875	SAMN01057543	SRR516980	108802614	W49X/+	Gravel/Pearl
Columba livia	King	SRS346876	SAMN01057544	SRR516981	131616004	+/+	Gravel/Pearl/Bull
Columba livia	Chinese owl	SRS346877	SAMN01057545	SRR516982	98986440	+/+	Gravel/Bull
Columba livia	Saxon monk	SRS346878	SAMN01057546	SRR516983	146280164	+/+	Bull
Columba livia	Syrian dewlap	SRS346879	SAMN01057547	SRR516984	137294287	+/+	Gravel
Columba livia	Shakhsharli	SRS346880	SAMN01057548	SRR516985	138892239	W49X/W49X	Pearl/Bull
Columba livia	Oriental roller	SRS346881	SAMN01057549	SRR516986	101922289	W49X/W49X	Pearl
Columba livia	Carneau	SRS346882	SAMN01057550	SRR516987	128311811	W49X/+	Gravel/Pearl/Bull
Columba livia	English longface tumbler	SRS346883	SAMN01057551	SRR516988	94600352	W49X/W49X	Pearl
Columba livia	Jacobin	SRS346885	SAMN01057553	SRR516990	106837705	W49X/W49X	Pearl
Columba livia	Mookee	SRS346886	SAMN01057554	SRR516991	130686758	+/+	Bull
Columba livia	Starling	SRS346887	SAMN01057555	SRR516992	117361417	+/+	Gravel
Columba livia	Spanish barb	SRS346888	SAMN01057556	SRR516993	136272692	W49X/W49X	Pearl
Columba livia	African owl	SRS346889	SAMN01057557	SRR516994	124527667	+/+	Gravel
Columba livia	Ice pigeon	SRS346890	SAMN01057558	SRR516995	143593646	+/+	Gravel/Bull
Columba livia	Frilllback	SRS346891	SAMN01057559	SRR516996	148184269	+/+	Gravel
Columba livia	Iranian tumbler	SRS346892	SAMN01057560	SRR516997	151280808	W49X/+	Pearl**
Columba livia	Marchenero pouter	SRS346893	SAMN01057561	SRR516998	167661032	+/+	Gravel
Columba livia	Runt	SRS346894	SAMN01057562	SRR516999	164597796	W49X/+	Pearl/Bull
Columba livia	Saxon pouter	SRS346895	SAMN01057563	SRR517000	164739147	+/+	Gravel
Columba livia	English trumpeter	SRS346896	SAMN01057564	SRR517001	155743905	W49X/+	Gravel/Pearl/Bull
Columba livia	Lahore	SRS346897	SAMN01057565	SRR517002	144139516	W49X/W49X	Bull
Columba livia	Lebanon	SRS346898	SAMN01057566	SRR517003	133192551	+/+	Unknown
Columba livia	Parlor roller	SRS346899	SAMN01057567	SRR517004	92732705	W49X/W49X	Pearl
Columba livia	Archangel	SRS346901	SAMN01057569	SRR517006	144649677	+/+	Gravel
Columba livia	Cumulet	SRS346902	SAMN01057570	SRR517007	122107889	W49X/W49X	Unknown
Columba livia	Egyptian swift	SRS346903	SAMN01057571	SRR517008	128453269	W49X/+	Gravel
Columba livia	Feral(Salt Lake City, Utah, USA)	SRS346871	SAMN01057539	SRR516976	108888909	+/+	Gravel/Pearl/Bull
Columba livia	Feral (Lake Anna, Virginia, USA)	SRS346904	SAMN01057572	SRR517009	143658437	W49X/+	Gravel/Pearl/Bull
Columba livia	Racing homer	SRS346900	SAMN01057568	SRR517005	142481602	W49X/W49X	Gravel/Pearl/Bull
Columba livia	Racing homer	SRS346867	SAMN01057535	SRR516972	122989787	W49X/W49X	Gravel/Pearl/Bull
Columba livia	Racing pigeon	SRX3508118	SAMN08237491	SRR6415108	133663893	W49X/W49X	Gravel/Pearl/Bull
Columba livia	Racing pigeon	SRX3508117	SAMN08237490	SRR6415109	123814680	W49X/+	Gravel/Pearl/Bull
Columba livia	Racing pigeon	SRX3508116	SAMN08237489	SRR6415110	113456032	W49X/+	Gravel/Pearl/Bull
Columba livia	Racing pigeon	SRX3508115	SAMN08237488	SRR6415111	107581930	W49X/W49X	Gravel/Pearl/Bull
Columba livia	Racing pigeon	SRX3508114	SAMN08237487	SRR6415112	114412941	W49X/W49X	Gravel/Pearl/Bull
Columba livia	Racing pigeon	SRX3508113	SAMN08237486	SRR6415113	117070103	W49X/W49X	Gravel/Pearl/Bull
Columba livia	Racing pigeon	SRX3508112	SAMN08237485	SRR6415114	98714077	W49X/+	Gravel/Pearl/Bull
Columba livia	Racing pigeon	SRX3508111	SAMN08237484	SRR6415115	120534304	W49X/W49X	Gravel/Pearl/Bull
Columba rupestris	Hill pigeon	SRS346866	SAMN01057534	SRR516969 SRR516970 SRR516971	165020416	+/+
* The iris color was obtained from The Bulgarian Pigeons Community (pigeons-birds.com) and Hollander and Owen. Genetica. 1939. 21:408-419.
** The iris color of the domestic pigeon breed in references is inconsistent with the genotype of Tr locus.
