# Supplementary material for: The genetics and evolution of eye color in domestic pigeons (Columba livia)
Source: PLoS Genet. 2021 Aug 30;17(8):e1009770. doi: 10.1371/journal.pgen.1009770 (PMC8432899; doi:10.1371/journal.pgen.1009770)
Supplement: S5 Table — (XLSX) [file pgen.1009770.s013.xlsx]

## Sheet: S5 Table
S5 Table. 34 avian genomes used for alignment of SLC2A11B coding sequence.
Organism	Common name	Family	Iris color (sex)1-3	Pigments1-3				Mutation*	SIFT prediction (score)**	Domain	GenBank assembly accession	Target version	Reference
				Melanines	Caroteniods	Pteridines	Purines
Accipiter gentilis	Northern goshawk	Accipitridae	yellow to saffron-yellow (both)	NA	-	+	+				GCA_017309825.1	UBC_NOGO_v1	Unpublished
Anas platyrhynchos	Mallard	Anatidae	caput-mortuum-colored to dark in narrow peripupillary zone and rust-colored around it (both)	+	-	-	NA				GCA_002224895.1	ASM222489v1	Liu R et al., "Genomic analyses reveal the origin of domestic ducks and identify different genetic underpinnings of wild ducks", BioRxiv, 2020 Apr; doi: https://doi.org/10.1101/2020.02.03.933069
Anhinga anhinga	American anhinga	Anhingidae	pale lemon-yellow (♀)	+	-	+	NA	G118R	Tolerated (0.80)	Transmembrane	GCA_013396435.1	ASM1339643v1	Feng S et al., "Dense sampling of bird diversity increases power of comparative genomics.", Nature, 2020 Nov; 587(7833): 252-257
								T484Tfs3		Cytoplasmic
Aythya fuligula	Tufted duck	Anatidae	saffron-yellow in the middle and lemon-yellow aroound it (♂)	+	+	-	NA				GCA_009819795.1	bAytFul2.pri	Ding L et al., "The complete mitochondrial genome of Aythya fuligula (Anatidae: Aythya).", Mitochondrial DNA A DNA Mapp Seq Anal, 2016; 27(2): 1003-4
Branta canadensis	Canada goose	Anatidae	caput-mortuum-colored to dark (♀)	+	-	-	NA				GCA_006130075.1	GSC_cangoose_1.0	Unpublished
Cairina moschata	Muscovy duck	Anatidae	sienna (both)	+	-	-	NA	L229M	Deleterious (0.03)	Cytoplasmic	GCA_018104995.1	ASM1810499v1	Unpublished
Caloenas nicobarica	Nicobar pigeon	Columbidae	sienna in the middle and carmine around it (♀)	+	-	-	NA				GCA_013398195.1	ASM1339819v1	Feng S et al., "Dense sampling of bird diversity increases power of comparative genomics.", Nature, 2020 Nov; 587(7833): 252-257
Colaptes auratus	Northern flicker	Picidae	red	NA	-	+	-				GCA_015227895.1	Caur_TTU_1.0	Jack PH et al., "De novo assembly of a chromosome-scale reference genome for the northern flicker Colaptes auratus", G3: Genes Genom Genet, 2021 Jan; 11(1): 1-7
Cygnus atratus	Black swan	Anatidae	caput-mortuum-colored in the middle and pink around it (♀)	+	-	-	NA				GCA_013377495.1	Cygnus_atratus_primary_v1.0	Jiang F et al., "The complete mitochondrial genomes of the whistling duck (Dendrocygna javanica) and black swan (Cygnus atratus): dating evolutionary divergence in Galloanserae.", Mol Biol Rep, 2010 Jul; 37(6): 3001-15
Cygnus olor	Mute swan	Anatidae	dark brown (both)	+	-	-	NA				GCA_009769625.2	bCygOlo1.pri.v2	Park CE et al., "Complete mitochondrial genome of Cygnus olor (Aves, Anseriformes, Anatidae).", Mitochondrial DNA A DNA Mapp Seq Anal, 2016 Sep; 27(5): 3442-3
Egretta garzetta	Little egret	Ardeidae	lemon yellow (♀)	-	+	+	NA	Y53F	Tolerated (0.70)	Periplasmic	GCA_000687185.1	ASM68718v1	Zhang G et al., "Comparative genomics reveals insights into avian genome evolution and adaptation.", Science, 2014 Dec 12; 346(6215): 1311-20
Falco rusticolus	Gyrfalcon	Falconidae	caput-mortuum-colored to dark (♂)	+	-	-	NA				GCA_015220075.1	bFalRus1.pri	Sveinsdóttir M et al., "Complete mitochondrial genome of the gyrfalcon Falco rusticolus (Aves, Falconiformes, Falconidae).", Mitochondrial DNA A DNA Mapp Seq Anal, 2017 May; 28(3): 370-371
Falco tinnunculus	Common kestrel	Falconidae	caput-mortuum-colored to dark (both)	+	-	-	NA				GCA_010332995.1	FalTin1.0	Cho YS et al., "Raptor genomes reveal evolutionary signatures of predatory and nocturnal lifestyles.", Genome Biol, 2019 Aug 29; 20(1): 181
Fulica atra	Eurasian coot	Rallidae	caput-mortuum-colored to dark in the middle and carmine around it (both)	+	-	-	NA				GCA_013372525.1	Fatr_1.0	Unpublished
Gallus gallus	Chicken	Phasianidae	orange (both)	NA	+	-	-				GCA_000002315.5	GRCg6a	International Chicken Genome Sequencing Consortium. "Sequence and comparative analysis of the chicken genome provide unique perspectives on vertebrate evolution.", Nature, 2004; 432(7018): 695-716
Geococcyx californianus	Greater roadrunner	Cuculidae	yellow	NA	-	+	+				GCA_013389885.1	ASM1338988v1	Feng S et al., "Dense sampling of bird diversity increases power of comparative genomics.", Nature, 2020 Nov; 587(7833): 252-257
Hirundo rustica	Barn swallow	Hirundinidae	caput-mortuum-colored to dark (both)	+	-	-	NA				GCA_015227805.2	bHirRus1.pri.v2	Unpublished
Loxia curvirostra	Red crossbill	Fringillidae	sepia-brown to black (both)	+	-	-	NA				GCA_013398455.1	ASM1339845v1	Feng S et al., "Dense sampling of bird diversity increases power of comparative genomics.", Nature, 2020 Nov; 587(7833): 252-257
Meleagris gallopavo	Turkey	Phasianidae	sienna in the middle and gray with rust-colored tinge around it (♂)	+	-	-	NA				GCA_000146605.4	Turkey_5.0	Dalloul RA et al., "Multi-platform next-generation sequencing of the domestic turkey (Meleagris gallopavo): genome assembly and analysis.", PLoS Biol, 2010 Sep; 8(9)
Phalacrocorax auritus	Double-crested cormorant	Phalacrocoracidae	bright bluish-green (both)	NA	-	-	-	T484Tfs3		Cytoplasmic	GCA_002173455.1	ASM217345v1	Burga A et al., "A genetic signature of the evolution of loss of flight in the Galapagos cormorant.", Science, 2017 Jun 2; 356(6341)
Numida meleagris	Helmeted guineafowl	Numididae	dark red (both)	+	-	+	NA				GCA_014595935.1	HGFv1	Unpublished
Pandion haliaetus	Osprey	Pandionidae	yellow	NA	-	+	+				GCA_013401275.1	ASM1340127v1	Feng S et al., "Dense sampling of bird diversity increases power of comparative genomics.", Nature, 2020 Nov; 587(7833): 252-257
Passer domesticus	House sparrow	Passeridae	sepia brown (both)	+	-	-	NA	Q39X		Periplasmic	GCA_001700915.1	Passer_domesticus-1.0	Unpublished
Passer montanus	Eurasian tree sparrow	Passeridae	sepia brown (both)	+	-	-	NA				GCA_014805655.1	ASM1480565v1	Qu Y et al., "The evolution of ancestral and species-specific adaptations in snowfinches at the Qinghai–Tibet Plateau", Proc Natl Acad Sci U S A, 2021; 118(13)
Phainopepla nitens	Phainopepla	Ptiliogonatidae	red	NA	-	+	-				GCA_013400175.1	ASM1340017v1	Feng S et al., "Dense sampling of bird diversity increases power of comparative genomics.", Nature, 2020 Nov; 587(7833): 252-257
Phoenicopterus ruber	American flamingo	Phoenicopteridae	pale lemon-yellow (both)	-	+	+	NA	Y364H	Tolerated (0.16)	Periplasmic	GCA_000687265.	ASM68726v1	Zhang G et al., "Comparative genomics reveals insights into avian genome evolution and adaptation.", Science, 2014 Dec; 346(6215): 1311-20
Podiceps cristatus	Great crested grebe	Podicipedidae	caput-mortuum-colored in the middle, saffron-yellow and carmine around it, reddish in the outermost (both)	+	+	+	NA				GCA_000699545.1	ASM69954v1	Zhang G et al., "Comparative genomics reveals insights into avian genome evolution and adaptation.", Science, 2014 Dec; 346(6215): 1311-20
Psittacus erithacus	Grey parrot	Psittacidae	white (♂)	-	-	+	NA	L129F	Deleterious (0.02)	Transmembrane	GCA_009867235.1	ASM986723v1	Hains T et al., "The complete genome sequences of 22 parrot species (Psittaciformes, Aves).", F1000Research, 2020 Nov; 9(1318): 1318
								P404A	Tolerated (0.08)	Cytoplasmic
								I409V	Tolerated (1.00)	Transmembrane
Quiscalus mexicanus	Great-tailed grackle	Icteridae	yellow	NA	-	+	+				GCA_013399035.1	ASM1339903v1	Feng S et al., "Dense sampling of bird diversity increases power of comparative genomics.", Nature, 2020 Nov; 587(7833): 252-257
Rhea americana	Greater rhea	Rheidae	grayish brown (both)	+	-	-	NA	T484Tfs3		Cytoplasmic	GCA_003343005.1	rheAme1	Sackton TB et al., "Convergent regulatory evolution and loss of flight in paleognathous birds.", Science, 2019 Apr; 364(6435): 74-78
Sagittarius serpentarius	Secretarybird	Sagittariidae	grayish brown (♂)	+	-	+	NA				GCA_013399415.1	ASM1339941v1	Feng S et al., "Dense sampling of bird diversity increases power of comparative genomics.", Nature, 2020 Nov; 587(7833): 252-257
Sturnus vulgaris	Common starling	Sturnidae	caput-mortuum-colored (♂)	+	-	-	NA				GCA_001447265.1	Sturnus_vulgaris-1.0	Unpublished
Taeniopygia guttata	Zebra finch	Estrildidae	red	NA	-	+	-				GCA_003957565.2	bTaeGut1_v1.p	Rhie A et al., "Towards complete and error-free genome assemblies of all vertebrate species.", Nature, 2021 Apr; 592(7856): 737-746
Upupa epops	Eurasian hoopoe	Upupidae	caput-mortuum-colored to dark (both)	+	-	-	NA	S414G	Tolerated (0.23)	Transmembrane	GCA_013397515.1	ASM1339751v1	Feng S et al., "Dense sampling of bird diversity increases power of comparative genomics.", Nature, 2020 Nov; 587(7833): 252-257
Ref: 1. Oliphant LW, et al.. Pigm Cell Res. 1992; 5(6): 367-371. 2. Oliphant LW. Pigm Cell Res. 1987; 1(2): 129-131. 3. Oehme, H. Biol Zbl. 1969; 88: 3-35.
Note: * The missense variations at evolutionarily conserved amino acid sites from 34 Aves, 2 Crocodilia, 6 Testudines and 9 Squamata were listed. ** The deleterious SIFT scores of missense mutations were predicted.
