# Supplementary material for: The genetics and evolution of eye color in domestic pigeons (Columba livia)
Source: PLoS Genet. 2021 Aug 30;17(8):e1009770. doi: 10.1371/journal.pgen.1009770 (PMC8432899; doi:10.1371/journal.pgen.1009770)
Supplement: S6 Table — (XLSX) [file pgen.1009770.s014.xlsx]

## Sheet: S6 Table
S6 Table. RELAX test results for SLC2A11B and TYR.
Foreground		Gene	LRT	k	P-value	Bonferroni	Significant	Relaxed
Test	Group
basal0	Aves	SLC2A11B	16.1674	0.735395	5.79834e-05	0.0017395	TRUE	TRUE
basal0	Aves	TYR	4.44014	0.567175	0.0351033	1.0531	FALSE	FALSE
basal1	Crocodilia	SLC2A11B	15.9937	0.837408	6.35525e-05	0.00190657	TRUE	TRUE
basal1	Crocodilia	TYR	1.06381	0.634255	0.302349	9.07046	FALSE	FALSE
basal2	Testudines	SLC2A11B	17.3414	3.08068	3.12306e-05	0.000936917	TRUE	FALSE
basal2	Testudines	TYR	-12.6478	0	1	30	FALSE	FALSE
basal3	Squamata	SLC2A11B	4.23399	42.5893	0.0396222	1.18866	FALSE	FALSE
basal3	Squamata	TYR	2.76677	4.07559	0.0962404	2.88721	FALSE	FALSE
basal4	Teleostei	SLC2A11B	0.133131	1.12766	0.715208	21.4562	FALSE	FALSE
basal4	Teleostei	TYR	11.3238	1.72206	0.000765205	0.0229561	TRUE	FALSE
clade0	Aves	SLC2A11B	98.6844	0.403629	0	0	TRUE	TRUE
clade0	Aves	TYR	40.7323	0.379465	1.74577e-10	5.23732e-09	TRUE	TRUE
clade1	Crocodilia	SLC2A11B	26.5533	2.05327	2.56361e-07	7.69082e-06	TRUE	FALSE
clade1	Crocodilia	TYR	7.73982	0.403256	0.00540162	0.162049	FALSE	FALSE
clade2	Testudines	SLC2A11B	202.218	6.30466	0	0	TRUE	FALSE
clade2	Testudines	TYR	13.7958	0.53342	0.000203796	0.00611389	TRUE	TRUE
clade3	Squamata	SLC2A11B	13.439	0.513797	0.000246442	0.00739327	TRUE	TRUE
clade3	Squamata	TYR	151.778	8.562	0	0	TRUE	FALSE
clade4	Teleostei	SLC2A11B	8.70495	0.805079	0.00317347	0.0952042	FALSE	FALSE
clade4	Teleostei	TYR	1.67857	0.891742	0.195114	5.85343	FALSE	FALSE
internal0	Aves	SLC2A11B	52.1727	0.098986	5.0826e-13	1.52478e-11	TRUE	TRUE
internal0	Aves	TYR	5.39825	0.56258	0.020157	0.60471	FALSE	FALSE
internal1	Crocodilia	SLC2A11B	0.356966	0.237212	0.550196	16.5059	FALSE	FALSE
internal1	Crocodilia	TYR	3.16105	0.480902	0.0754148	2.26244	FALSE	FALSE
internal2	Testudines	SLC2A11B	62.4024	10.7249	2.77556e-15	8.32667e-14	TRUE	FALSE
internal2	Testudines	TYR	0.928517	0.6536	0.335249	10.0575	FALSE	FALSE
internal3	Squamata	SLC2A11B	8.76594	0.490551	0.00306909	0.0920726	FALSE	FALSE
internal3	Squamata	TYR	4.51692	3.23106	0.0335613	1.00684	FALSE	FALSE
internal4	Teleostei	SLC2A11B	0.987375	9.3443	0.320385	9.61154	FALSE	FALSE
internal4	Teleostei	TYR	29.1334	15.3545	6.75606e-08	2.02682e-06	TRUE	FALSE
