# Supplementary material for: The genetics and evolution of eye color in domestic pigeons (Columba livia)
Source: PLoS Genet. 2021 Aug 30;17(8):e1009770. doi: 10.1371/journal.pgen.1009770 (PMC8432899; doi:10.1371/journal.pgen.1009770)
Supplement: S7 Table — (XLSX) [file pgen.1009770.s015.xlsx]

## Sheet: S7 Table
S7 Table. Primer sequences used in this study.
Use	Gene/Locus	Primer name	Primer sequence（5' - 3’）	From
qPCR	ACTB	Actb-f	CCCAAAGCCAACAGAGAGAA	Anna I Vickrey, 2018
		Actb-r	ACCAGAGGCATACAGGGACA
	SLC2A11B	Slc2a11b_11_f	GGCATAACCAACACCCTGAC	This study
		Slc2a11b_11_r	AAAGCAGCAACTAGGGAGCA
	CSF1R	Csf1r_1f	AAGCTCTTCAGCCCCATTCT	This study
		Csf1r_1r	TTCACAGGCCTCGATGATCT
	GCH1	Gch1_1f	GAGCATCACCTCGTTCCATT	This study
		Gch1_1r	TGGCTATTGCGATTTGTTTG
Validation for SLC2A11B	Gap in exon1	Slc2a11b_5gap_f	GGAACTCCAGGGCAGGAC	This study
		Slc2a11b_5gap_r	AGAGAGCGCTCCCATGTTTA
	Tr locus	Slc2a11b_tr_F	ATAATGCCACGCATTCATCA	This study
		Slc2a11b_tr_R	GGAAAGGAAAACATGCTGCT
	exon1	Slc2a11b_ex1_f	GGGCACTCTGGGTGTTGTAG	This study
		Slc2a11b_ex1_r	ATCCAGCTGCCAAAGAAAAC
	exon2	Slc2a11b_ex2_f	GTTCGTTGCCCTGTTTTCAT	This study
		Slc2a11b_ex2_r	CAGTTAGGCAGATCCCTCCA
	exon3	Slc2a11b_ex3_f	ATAATGCCACGCATTCATCA	This study
		Slc2a11b_ex3_r	GGAAAGGAAAACATGCTGCT
	exon4	Slc2a11b_ex4_f	CCCACATTACCAGCAAGGAA	This study
		Slc2a11b_ex4_r	TCATTCACCAGAGGTTATTGAAA
	exon5	Slc2a11b_ex5_f	TCCGATTTCCTACGTGTTTTG	This study
		Slc2a11b_ex5_r	CACGCGAGTAACACAAGTCA
	exon6	Slc2a11b_ex6_f	CCAATAGCTAACTACTTTGGGTTTTT	This study
		Slc2a11b_ex6_r	CCTGGTAGCTTTCTGAAGACAGAG
	exon7	Slc2a11b_ex7_f	CAGCCATAACCGAATTTATTTTCT	This study
		Slc2a11b_ex7_r	GCTCTTTGCATGTATGAAATCTT
	exon8, exon9	Slc2a11b_ex8&9_f	AACTTTTGGGAATGCCCTAGT	This study
		Slc2a11b_ex8&9_r	TGTTTAATGTGAGTCCTTCTTCG
	exon10, exon11	Slc2a11b_ex10&11_f	GGTGGCAAACCAGCATTTAT	This study
		Slc2a11b_ex10&11_r	GCGTGCATCCTATGAGAGAAG
	exon12	Slc2a11b_ex12_f	TTCCCAGACCCACTGTTACAC	This study
		Slc2a11b_ex12_r	TTCTGTTAAGTTACATGGAATGCTT
