# Supplementary material for: The genetics and evolution of eye color in domestic pigeons (Columba livia)
Source: PLoS Genet. 2021 Aug 30;17(8):e1009770. doi: 10.1371/journal.pgen.1009770 (PMC8432899; doi:10.1371/journal.pgen.1009770)
Supplement: S8 Table — (XLSX) [file pgen.1009770.s016.xlsx]

## Sheet: S8 Table
S8 Table. GO and KEGG pathway enrichment for differentially expressed genes.
Enrichment for up-regulated genes in pearl iris
Category	Term	Genes	Count	List total	P-value
GOTERM_MF_DIRECT	GO:0005215~transporter activity	APOD, GABRA5, RLBP1, ABCG2, ABCA12	5	30	0.000374
GOTERM_CC_DIRECT	GO:0005576~extracellular region	APOD, CORIN, CPAMD8, WIF1, FAM19A1, OTOR, PCOLCE2, ANGPTL4	8	34	0.0229609
GOTERM_MF_DIRECT	GO:0005319~lipid transporter activity	APOD, ABCA12	2	30	0.0338219
GOTERM_MF_DIRECT	GO:0005230~extracellular ligand-gated ion channel activity	GABRA5, CHRNA4	2	30	0.0552109
GOTERM_BP_DIRECT	GO:0034605~cellular response to heat	ANO1, C8ORF4	2	31	0.0640873
GOTERM_BP_DIRECT	GO:0006821~chloride transport	ANO1, GABRA5	2	31	0.0691059
GOTERM_MF_DIRECT	GO:0042626~ATPase activity, coupled to transmembrane movement of substances	ABCG2, ABCA12	2	30	0.0729516
KEGG_PATHWAY	hsa05033:Nicotine addiction	GABRA5, CHRNA4	2	15	0.0784721
GOTERM_BP_DIRECT	GO:0098655~cation transmembrane transport	ANO1, CHRNA4	2	31	0.082362
GOTERM_CC_DIRECT	GO:0034707~chloride channel complex	ANO1, GABRA5	2	34	0.0850875
KEGG_PATHWAY	hsa02010:ABC transporters	ABCG2, ABCA12	2	15	0.0859964
GOTERM_MF_DIRECT	GO:0005254~chloride channel activity	ANO1, GABRA5	2	30	0.0888001
Enrichment for up-regulated genes in yellow iris
Category	Term	Genes	Count	List total	P-value
GOTERM_BP_DIRECT	GO:0045087~innate immune response	FRK, IFIH1, CD244, ZC3HAV1, JCHAIN, PML, C1R, C1S, TLR7, B2M, MARCO, NLRC5, TMEM173, MYD88, DDX60, ZAP70, IGLL1, VNN1, MX1, DHX58, CR1, NCF1, SERPING1, TRIM25, DDX58, C1QA, C1QB, CYBB, IRF7, IFIT5, PRDM1, EIF2AK2	32	224	1.49e-14
GOTERM_BP_DIRECT	GO:0051607~defense response to virus	PTPRC, APOBEC1, ZC3HAV1, CD8A, PML, SAMHD1, RSAD2, TRIM25, STAT1, TLR7, IRF9, PLSCR1, NLRC5, TMEM173, IRF5, DDX60, IFIT5, IRF1, EIF2AK2, MX1, DHX58	21	224	6.29e-14
GOTERM_BP_DIRECT	GO:0060337~type I interferon signaling pathway	IRF9, IRF5, IRF7, IRF8, IRF1, RSAD2, SAMHD1, IRF4, XAF1, MX1, STAT1, IFI35, IFI6	13	224	4e-11
GOTERM_CC_DIRECT	GO:0005829~cytosol	KIF23, PRC1, KNTC1, RNF216, AURKB, PTTG1, RNF213, NLRC5, USP18, MYD88, CASP7, CH25H, FAS, NOS2, MX1, ARHGAP8, ORC1, MUC13, FMNL1, CDK1, BCL2L14, KIF11, NCF1, SOCS3, DTX3L, SOCS1, PADI3, HERC4, UBE2C, ARHGAP25, ARHGAP30, BUB1B, EIF2AK2, KPNA2, LCP1, LCP2, IFIH1, KIF4A, ASS1, NEK2, ACSBG2, PML, APBB1IP, IFI35, GCH1, HMMR, CMPK2, TK1, DOCK2, NCAPH, MOV10, RAC2, NCAPG, ALOX5AP, HAAO, BUB1, ZAP70, PIK…	84	231	7.57e-11
GOTERM_BP_DIRECT	GO:0060333~interferon-gamma-mediated signaling pathway	CIITA, NMI, HCK, PML, TRIM25, STAT1, B2M, IRF9, IRF5, IRF7, IRF8, IRF1, IRF4	13	224	1.44e-10
GOTERM_BP_DIRECT	GO:0006955~immune response	FYB, CIITA, CD8A, CYSLTR2, GZMA, JCHAIN, SAMHD1, C1R, TNFRSF14, ACKR4, CTSS, CX3CL1, IL7R, VAV1, CD74, B2M, IKBKE, RGS1, CCR5, IRF8, ZAP70, IGLL1, IL2RG, FAS, IFI6, LCP2	26	224	3.98e-10
KEGG_PATHWAY	hsa05164:Influenza A	CIITA, IFIH1, SOCS3, PML, RSAD2, TRIM25, STAT1, TLR7, DDX58, IRF9, IKBKE, MYD88, IRF7, PIK3R5, FAS, EIF2AK2, MX1, KPNA2	18	118	4.32e-09
GOTERM_BP_DIRECT	GO:0006915~apoptotic process	CKAP2, CDK1, BCL2L14, LITAF, GZMA, NCF1, FAM3B, MZB1, PML, ITGB2, RNF216, MCM2, STAT1, PLSCR1, TMEM173, MYD88, CDCA7, CASP7, BUB1, IRF1, SLC5A8, CD2, BUB1B, FAS, XAF1, MX1, DRAM1	27	224	3.83e-08
KEGG_PATHWAY	hsa05162:Measles	IFIH1, CD3D, CD3E, STAT1, TLR7, DDX58, IRF9, IKBKE, MYD88, IRF7, PIK3R5, IL2RG, FAS, EIF2AK2, MX1	15	118	4.34e-08
GOTERM_BP_DIRECT	GO:0032480~negative regulation of type I interferon production	DDX58, NLRC5, IKBKE, IFIH1, UBE2L6, TRIM25, RNF216, DHX58	8	224	1.04e-07
GOTERM_MF_DIRECT	GO:0005515~protein binding	APOBEC1, PRC1, ZC3HAV1, KNTC1, GGT1, RNF216, PTTG1, AURKB, TMEM140, B2M, NLRC5, KLHL6, MYD88, CSF3R, FAS, MX1, ORC1, NQO2, CIITA, BCL2L14, NCF1, CD3E, SOCS3, DTX3L, SOCS1, SERPING1, TNFRSF14, C1QA, C1QB, KRT19, NABP1, CCR5, PRDM1, EIF2AK2, IFIH1, KIF4A, PLXNC1, LITAF, ASS1, CYSLTR2, NEK2, ITGB2, CX3CL1, CD74, IFI35, TK1, VDR, MOV10, DOCK2, ZAP70, SRGN, DHX58, FCHO1, MUC1, IKZF3, MKI67, IKZF1, UBE…	154	222	1.28e-07
GOTERM_BP_DIRECT	GO:0007067~mitotic nuclear division	CENPN, CDK1, KIF11, NEK2, KNTC1, CENPF, ANLN, CDC20, PBK, PTTG1, AURKB, MIS12, PLK1, BUB1, CDCA2, BUB1B, ASPM	17	224	2.16e-07
GOTERM_MF_DIRECT	GO:0000975~regulatory region DNA binding	IRF9, IRF5, IRF7, IRF8, IRF1, IRF4	6	222	2.7e-07
GOTERM_MF_DIRECT	GO:0004896~cytokine receptor activity	IL12RB1, OSMR, CSF2RB, CSF3R, IL2RG, IL7R, CSF2RA, CD74	8	222	3.62e-07
KEGG_PATHWAY	hsa05133:Pertussis	C1QA, C1QB, MYD88, CASP7, IRF8, IRF1, SERPING1, ITGB2, C1R, C1S, NOS2	11	118	4.5e-07
KEGG_PATHWAY	hsa05340:Primary immunodeficiency	CIITA, PTPRC, CD3D, CD8A, CD3E, ZAP70, IL2RG, IL7R	8	118	1.27e-06
GOTERM_CC_DIRECT	GO:0009897~external side of plasma membrane	PTPRC, CD244, IL12RB1, CCR5, CD8A, CD3E, CD2, IGLL1, TNFRSF14, IL2RG, FAS, IL7R, CD74, B2M	14	231	3.27e-06
GOTERM_BP_DIRECT	GO:0051301~cell division	CKS1B, CDK1, KIF11, NEK2, KNTC1, KIF18B, CENPF, CDC20, PTTG1, UBE2C, MIS12, CCNB3, NCAPH, CDCA7, NCAPG, BUB1, CDCA2, BUB1B	18	224	4.59e-06
KEGG_PATHWAY	hsa04630:Jak-STAT signaling pathway	OSMR, SOCS3, SOCS1, IL7R, STAT1, IRF9, STAT4, IL12RB1, CSF2RB, CSF3R, PIK3R5, IL2RG, CSF2RA	13	118	5.6e-06
GOTERM_BP_DIRECT	GO:0045060~negative thymic T cell selection	DOCK2, CD3E, ZAP70, FAS, CD74	5	224	9.29e-06
KEGG_PATHWAY	hsa05168:Herpes simplex infection	CDK1, IFIH1, SOCS3, PML, TNFRSF14, STAT1, CD74, DDX58, IRF9, IKBKE, MYD88, IRF7, FAS, EIF2AK2	14	118	1.2e-05
GOTERM_BP_DIRECT	GO:0032727~positive regulation of interferon-alpha production	DDX58, IFIH1, IRF5, ZC3HAV1, IRF7	5	224	1.38e-05
GOTERM_BP_DIRECT	GO:0009615~response to virus	DDX58, IFIH1, MYD88, ZC3HAV1, DDX60, IRF7, RSAD2, EIF2AK2, MX1, DHX58	10	224	1.59e-05
GOTERM_MF_DIRECT	GO:0005524~ATP binding	KIF23, FRK, KIF4A, IFIH1, ASS1, NEK2, HELZ2, ACSBG2, AURKB, TK1, CMPK2, NLRC5, MOV10, DDX60, TOR1B, ZAP70, BUB1, TOP2A, ORC1, DHX58, ACSL5, CIITA, CDK1, KIF11, MKI67, HCK, MYO1F, UBE2L6, KIF18B, MCM2, PBK, MCM3, UBE2C, ATP13A4, MAST3, DDX58, IKBKE, PLK1, BUB1B, EIF2AK2	40	222	2.35e-05
GOTERM_BP_DIRECT	GO:0032728~positive regulation of interferon-beta production	DDX58, IFIH1, IRF5, ZC3HAV1, IRF7, IRF1	6	224	2.51e-05
GOTERM_BP_DIRECT	GO:0007059~chromosome segregation	CENPN, KIF11, HJURP, NEK2, CDCA2, CENPF, TOP2A, MIS12	8	224	3.23e-05
KEGG_PATHWAY	hsa04110:Cell cycle	E2F1, CDK1, CCNB3, PLK1, BUB1, BUB1B, CDC20, MCM2, PTTG1, MCM3, ORC1	11	118	4.41e-05
GOTERM_BP_DIRECT	GO:0019221~cytokine-mediated signaling pathway	STAT4, IL12RB1, MYD88, IRF5, SOCS3, HCK, SOCS1, CSF3R, CX3CL1, CSF2RA	10	224	6.36e-05
GOTERM_CC_DIRECT	GO:0042101~T cell receptor complex	CD3D, CD8A, CD3E, ZAP70, APBB1IP	5	231	6.58e-05
GOTERM_BP_DIRECT	GO:0007062~sister chromatid cohesion	CENPN, PLK1, KNTC1, BUB1, CENPF, BUB1B, CDC20, AURKB, MIS12	9	224	6.87e-05
KEGG_PATHWAY	hsa05160:Hepatitis C	DDX58, IRF9, IKBKE, SOCS3, IRF7, CLDN1, IRF1, PIK3R5, EIF2AK2, STAT1, CLDN23	11	118	8.02e-05
KEGG_PATHWAY	hsa04640:Hematopoietic cell lineage	CR1, CD3D, CD8A, CD3E, CD2, CSF3R, ITGA4, IL7R, CSF2RA	9	118	0.000105
GOTERM_BP_DIRECT	GO:0045059~positive thymic T cell selection	DOCK2, CD3D, ZAP70, CD74	4	224	0.000123
GOTERM_BP_DIRECT	GO:0006801~superoxide metabolic process	CYBB, NOXO1, NCF1, NOX1, NOS2	5	224	0.000124
GOTERM_BP_DIRECT	GO:0006954~inflammatory response	CIITA, NFKBIZ, C3AR1, NMI, HCK, NOX1, TNFRSF14, ITGB2, NFAM1, TLR7, CYBB, MYD88, CCR5, ZAP70, VNN1, FAS	16	224	0.00017
GOTERM_BP_DIRECT	GO:0035456~response to interferon-beta	IKBKE, PLSCR1, XAF1, STAT1	4	224	0.000183
GOTERM_CC_DIRECT	GO:0016020~membrane	PLXNC1, KIF4A, HELZ2, ACSBG2, CNP, ITGB2, IL7R, RNF213, CD74, B2M, HMMR, DOCK2, NCAPH, RAC2, NCAPG, ALOX5AP, BUB1, IGLL1, IL2RG, PIK3R5, FAS, PIK3R6, CSF2RA, ACSL5, FMNL1, CDK1, PTPRC, KIF11, BCL2L14, MKI67, HCLS1, ARHGAP45, ITGA4, MCM3, MGAT1, STOM, SLC16A3, PLSCR1, LAMP3, PARP9, TMEM106A, PARP14, ZDHHC13, OGFR, IRF4, EIF2AK2, FKBP11, KPNA2	48	231	0.000191
GOTERM_CC_DIRECT	GO:0005876~spindle microtubule	CDK1, KIF4A, KIF11, PRC1, PLK1, AURKB	6	231	0.000223
GOTERM_CC_DIRECT	GO:0030496~midbody	KIF23, CDK1, KIF4A, PRC1, PLK1, NEK2, CENPF, AURKB, ASPM	9	231	0.000234
GOTERM_MF_DIRECT	GO:0003727~single-stranded RNA binding	DDX58, IFIH1, DDX60, IFIT5, TLR7, DHX58	6	222	0.000236
GOTERM_BP_DIRECT	GO:0034501~protein localization to kinetochore	CDK1, BUB1B, AURKB, MIS12	4	224	0.000259
GOTERM_CC_DIRECT	GO:0005886~plasma membrane	LYPD1, SGMS2, CD8A, PRC1, OSMR, ADGRF5, KNTC1, CNP, GGT1, TLR7, B2M, MARCO, TMEM173, MYD88, CSF3R, CSF2RB, VNN1, FAS, ORC1, ANO9, CSF2RA, FMNL1, NOXO1, CD3D, CD3E, TNFRSF17, TNFRSF14, ACKR4, NFAM1, KRT19, CCR5, LCP1, C3AR1, PLXNC1, CD244, LITAF, CYSLTR2, ITGB2, CX3CL1, IL7R, CD74, HMMR, IL12RB1, RAC2, ZAP70, CD2, PIK3R5, IL2RG, PIK3R6, SCNN1A, FGFBP1, FCHO1, FYB, PTPRC, IKZF3, CR1, NOX1, SLC6A14,…	76	231	0.000299
GOTERM_BP_DIRECT	GO:0007166~cell surface receptor signaling pathway	PTPRC, CD8A, CD3D, CD3E, ADGRF5, TNFRSF14, IL7R, IRF9, MARCO, MYD88, LY6E, CCR5, CD2	13	224	0.00031
KEGG_PATHWAY	hsa04380:Osteoclast differentiation	IRF9, CYBB, SOCS3, NCF1, NOX1, SOCS1, SPI1, PIK3R5, STAT1, LCP2	10	118	0.000364
GOTERM_CC_DIRECT	GO:0043020~NADPH oxidase complex	CYBB, NOXO1, NCF1, NOX1	4	231	0.000401
GOTERM_CC_DIRECT	GO:0005887~integral component of plasma membrane	C3AR1, PLXNC1, SGMS2, CD8A, CYSLTR2, TLR7, MARCO, LY6E, CD2, CSF3R, CSF2RB, IL2RG, FAS, SCNN1A, CSF2RA, MUC1, PTPRC, CR1, PTPRZ1, CD3E, SLC6A14, EDA2R, TNFRSF14, ACKR4, ATP13A4, STOM, SLC16A3, PLSCR1, CYBB, CCR5, GPR39, CLDN1, SLC5A8, FAM26F	34	231	0.000447
GOTERM_MF_DIRECT	GO:0003950~NAD+ ADP-ribosyltransferase activity	PARP9, ZC3HAV1, PARP12, PARP14, PARP8	5	222	0.000457
GOTERM_CC_DIRECT	GO:0000922~spindle pole	CKAP2, KIF11, PRC1, PLK1, NEK2, KNTC1, CENPF, CDC20	8	231	0.000466
GOTERM_BP_DIRECT	GO:0000281~mitotic cytokinesis	CKAP2, KIF23, KIF4A, PLK1, ANLN	5	224	0.000554
GOTERM_BP_DIRECT	GO:0032481~positive regulation of type I interferon production	TMEM173, MYD88, ZC3HAV1, IRF7, IRF1, DHX58	6	224	0.000564
GOTERM_MF_DIRECT	GO:0004872~receptor activity	CD244, CD2, CSF2RB, EDA2R, TNFRSF17, CSF3R, OGFR, ITGB2, FAS, TLR7, CSF2RA	11	222	0.000594
GOTERM_CC_DIRECT	GO:0005737~cytoplasm	APOBEC1, ZC3HAV1, PRC1, KNTC1, CNP, PTTG1, TLR7, RNF213, B2M, NLRC5, TRIM47, CDCA7, MYD88, CASP7, DDX60, AP3B2, CDCA2, FAS, NOS2, MX1, ARHGAP8, TOP2A, ORC1, ASPM, NQO2, CDK1, BCL2L14, KIF11, CD3D, NCF1, SOCS3, DTX3L, SOCS1, HERC4, CLIC2, MCM2, UBE2C, STOM, NABP1, CCR5, PARP14, BUB1B, PRDM1, EIF2AK2, KPNA2, LCP1, FRK, KIF4A, NMI, ASS1, LITAF, NEK2, ACSBG2, PML, GCH1, STAT4, RAC2, NCAPG, HJURP, BUB…	90	231	0.000614
GOTERM_BP_DIRECT	GO:0030217~T cell differentiation	PTPRC, CD3D, ZAP70, IL7R, VAV1	5	224	0.000633
GOTERM_BP_DIRECT	GO:0031145~anaphase-promoting complex-dependent catabolic process	CDK1, PLK1, BUB1B, CDC20, PTTG1, AURKB, UBE2C	7	224	0.000636
KEGG_PATHWAY	hsa05161:Hepatitis B	DDX58, E2F1, IKBKE, STAT4, IFIH1, MYD88, IRF7, PIK3R5, FAS, STAT1	10	118	0.000766
GOTERM_BP_DIRECT	GO:0007259~JAK-STAT cascade	STAT4, NMI, SOCS3, SOCS1, STAT1	5	224	0.000813
KEGG_PATHWAY	hsa04060:Cytokine-cytokine receptor interaction	OSMR, TNFRSF17, EDA2R, TNFRSF14, CX3CL1, IL7R, IL12RB1, CCR5, CSF2RB, CSF3R, IL2RG, FAS, CSF2RA	13	118	0.000821
GOTERM_BP_DIRECT	GO:0042787~protein ubiquitination involved in ubiquitin-dependent protein catabolic process	CDK1, PLK1, HERC4, BUB1B, TRIM25, CDC20, PTTG1, AURKB, UBE2C	9	224	0.00101572
KEGG_PATHWAY	hsa04610:Complement and coagulation cascades	C1QA, C3AR1, C1QB, CR1, SERPING1, C1R, C1S	7	118	0.00106631
KEGG_PATHWAY	hsa04622:RIG-I-like receptor signaling pathway	DDX58, IKBKE, TMEM173, IFIH1, IRF7, TRIM25, DHX58	7	118	0.00115033
GOTERM_MF_DIRECT	GO:0003725~double-stranded RNA binding	DDX58, IFIH1, DDX60, EIF2AK2, TLR7, DHX58	6	222	0.00120519
KEGG_PATHWAY	hsa05140:Leishmaniasis	CR1, MYD88, NCF1, ITGB2, ITGA4, NOS2, STAT1	7	118	0.00123934
GOTERM_MF_DIRECT	GO:0019901~protein kinase binding	E2F1, CKS1B, PTPRC, KIF11, BCL2L14, CD8A, PRC1, CD3E, HCLS1, SOCS1, ITGB2, CCNB3, TMEM173, PLK1	14	222	0.00141275
KEGG_PATHWAY	hsa04660:T cell receptor signaling pathway	PTPRC, CD3D, CD8A, CD3E, ZAP70, PIK3R5, VAV1, LCP2	8	118	0.00149371
GOTERM_BP_DIRECT	GO:0007568~aging	CIITA, LITAF, ASS1, CASP7, MMP7, SERPING1, CNP, ITGB2, AURKB	9	224	0.00164501
KEGG_PATHWAY	hsa05142:Chagas disease (American trypanosomiasis)	C1QA, C1QB, MYD88, CD3D, CD3E, PIK3R5, FAS, NOS2	8	118	0.00187485
GOTERM_BP_DIRECT	GO:0045071~negative regulation of viral genome replication	PLSCR1, ZC3HAV1, RSAD2, EIF2AK2, MX1	5	224	0.00190221
GOTERM_BP_DIRECT	GO:0006958~complement activation, classical pathway	C1QA, C1QB, CR1, IGLL1, SERPING1, C1R, C1S	7	224	0.00205905
KEGG_PATHWAY	hsa05150:Staphylococcus aureus infection	C1QA, C3AR1, C1QB, ITGB2, C1R, C1S	6	118	0.0021256
GOTERM_BP_DIRECT	GO:0007094~mitotic spindle assembly checkpoint	PLK1, BUB1, CENPF, BUB1B	4	224	0.00222932
GOTERM_BP_DIRECT	GO:0045345~positive regulation of MHC class I biosynthetic process	CIITA, NLRC5, PML	3	224	0.00254263
KEGG_PATHWAY	hsa04666:Fc gamma R-mediated phagocytosis	PTPRC, DOCK2, RAC2, NCF1, HCK, PIK3R5, VAV1	7	118	0.00294209
GOTERM_BP_DIRECT	GO:0002230~positive regulation of defense response to virus by host	DDX58, TMEM173, IL12RB1, PML	4	224	0.00295327
GOTERM_BP_DIRECT	GO:0007165~signal transduction	FYB, CD244, LITAF, NOX1, ARHGAP45, TNFRSF17, CLIC2, NFAM1, IL7R, CDS1, APBB1IP, CD74, ARHGAP25, ARHGAP30, CALCB, VDR, IL12RB1, RGS1, MYD88, RAC2, ZDHHC13, CSF3R, CSF2RB, IL2RG, FAS, MX1, ARHGAP8, FGFBP1	28	224	0.003192
KEGG_PATHWAY	hsa04670:Leukocyte transendothelial migration	RAC2, NCF1, CLDN1, ITGB2, PIK3R5, ITGA4, VAV1, CLDN23	8	118	0.00331818
GOTERM_CC_DIRECT	GO:0005654~nucleoplasm	KIF23, E2F1, APOBEC1, PRC1, HELZ2, CNP, AURKB, CDCA7, CASP7, AP3B2, CDCA2, ORC1, TOP2A, NQO2, CIITA, CDK1, DTX3L, MCM2, UBE2C, MCM3, NABP1, PRDM1, KPNA2, CKS1B, ETV7, KIF4A, NMI, LITAF, PML, ANLN, CMPK2, GCH1, VDR, STAT4, HJURP, BUB1, CENPN, UBE2L6, SAMHD1, CENPF, TRIM25, CDC20, STAT1, SLBP, IRF9, CCNB3, PARP9, PLK1, IRF7, IRF8, IRF1, IRF4	52	231	0.00333906
GOTERM_BP_DIRECT	GO:0051439~regulation of ubiquitin-protein ligase activity involved in mitotic cell cycle	CDK1, PLK1, CDC20, UBE2C	4	224	0.00336329
GOTERM_BP_DIRECT	GO:0042110~T cell activation	CD8A, CD3E, CD2, ZAP70, IRF4	5	224	0.00345374
GOTERM_CC_DIRECT	GO:0000776~kinetochore	PLK1, NEK2, BUB1, CENPF, BUB1B, AURKB	6	231	0.00360794
GOTERM_BP_DIRECT	GO:0071222~cellular response to lipopolysaccharide	CCR5, LITAF, ASS1, IRF8, NOS2, CMPK2, B2M	7	224	0.00398521
GOTERM_BP_DIRECT	GO:0000070~mitotic sister chromatid segregation	PLK1, NEK2, KIF18B, MIS12	4	224	0.00428357
GOTERM_CC_DIRECT	GO:0005819~spindle	KIF23, KIF11, PRC1, PLK1, CENPF, CDC20, AURKB	7	231	0.00436246
KEGG_PATHWAY	hsa04650:Natural killer cell mediated cytotoxicity	CD244, RAC2, ZAP70, ITGB2, PIK3R5, FAS, VAV1, LCP2	8	118	0.00460299
GOTERM_BP_DIRECT	GO:0051983~regulation of chromosome segregation	MKI67, BUB1, AURKB	3	224	0.00466371
GOTERM_BP_DIRECT	GO:0051256~mitotic spindle midzone assembly	KIF23, KIF4A, AURKB	3	224	0.00466371
GOTERM_BP_DIRECT	GO:1900246~positive regulation of RIG-I signaling pathway	ZC3HAV1, DDX60, DHX58	3	224	0.00466371
GOTERM_CC_DIRECT	GO:0000777~condensed chromosome kinetochore	CENPN, HJURP, NEK2, KNTC1, BUB1, BUB1B	6	231	0.00489668
GOTERM_MF_DIRECT	GO:0004386~helicase activity	DDX58, MOV10, IFIH1, HELZ2, DDX60, DHX58	6	222	0.00516264
GOTERM_BP_DIRECT	GO:0050853~B cell receptor signaling pathway	PTPRC, KLHL6, ZAP70, IGLL1, NFAM1	5	224	0.00569812
GOTERM_BP_DIRECT	GO:0050900~leukocyte migration	SLC16A3, C3AR1, CD244, CD2, ITGB2, ITGA4, CD74	7	224	0.00578119
GOTERM_CC_DIRECT	GO:0000775~chromosome, centromeric region	CENPN, MKI67, HJURP, CENPF, MIS12	5	231	0.00578743
GOTERM_BP_DIRECT	GO:1904668~positive regulation of ubiquitin protein ligase activity	PLK1, CDC20, UBE2C	3	224	0.00594392
GOTERM_BP_DIRECT	GO:0071346~cellular response to interferon-gamma	CIITA, IL12RB1, ASS1, CX3CL1, NOS2	5	224	0.00690132
GOTERM_BP_DIRECT	GO:0007093~mitotic cell cycle checkpoint	NABP1, KNTC1, BUB1, BUB1B	4	224	0.00863004
GOTERM_MF_DIRECT	GO:0016175~superoxide-generating NADPH oxidase activity	CYBB, NCF1, NOX1	3	222	0.00868149
GOTERM_BP_DIRECT	GO:0016064~immunoglobulin mediated immune response	MYD88, IRF7, CD74	3	224	0.00892358
GOTERM_BP_DIRECT	GO:0007169~transmembrane receptor protein tyrosine kinase signaling pathway	FRK, CD8A, CD3E, HCK, ZAP70, LCP2	6	224	0.00908667
KEGG_PATHWAY	hsa04620:Toll-like receptor signaling pathway	IKBKE, MYD88, IRF5, IRF7, PIK3R5, STAT1, TLR7	7	118	0.00913852
GOTERM_CC_DIRECT	GO:0009986~cell surface	CIITA, PTPRC, CR1, CCR5, ADGRF5, MMP7, CD2, ITGB2, FAS, CX3CL1, ITGA4, NFAM1, FGFBP1, CD74, HMMR	15	231	0.00915327
GOTERM_MF_DIRECT	GO:0042802~identical protein binding	IKZF3, NMI, PRC1, ASS1, NOXO1, PADI3, C1S, STAT1, CD74, CLDN23, B2M, TK1, DDX58, TMEM173, MYD88, HJURP, CLDN1, FAS, LCP1	19	222	0.00976356
GOTERM_BP_DIRECT	GO:0050776~regulation of immune response	CD3D, CD8A, CD3E, IRF7, IRF1, ITGB2, ITGA4, B2M	8	224	0.0097793
GOTERM_BP_DIRECT	GO:0001932~regulation of protein phosphorylation	SOCS3, SOCS1, PML, TLR7	4	224	0.0102119
KEGG_PATHWAY	hsa05152:Tuberculosis	CIITA, VDR, CR1, MYD88, ITGB2, CTSS, NOS2, STAT1, CD74	9	118	0.0103305
GOTERM_BP_DIRECT	GO:0045944~positive regulation of transcription from RNA polymerase II promoter	E2F1, CKAP2, CIITA, IKZF3, IKZF1, CD3D, HELZ2, HCLS1, FOXA1, PML, SPI1, STAT1, DDX58, PLSCR1, VDR, NLRC5, STAT4, TMEM173, IRF5, IRF7, IRF1, IRF4, TOP2A	23	224	0.0113516
GOTERM_BP_DIRECT	GO:0045088~regulation of innate immune response	IRF1, SAMHD1, DHX58	3	224	0.0124364
GOTERM_BP_DIRECT	GO:0060334~regulation of interferon-gamma-mediated signaling pathway	SOCS3, SOCS1, STAT1	3	224	0.0124364
GOTERM_BP_DIRECT	GO:0071360~cellular response to exogenous dsRNA	CIITA, TMEM173, ZC3HAV1	3	224	0.0124364
GOTERM_BP_DIRECT	GO:0045730~respiratory burst	CYBB, NCF1, NOX1	3	224	0.0124364
GOTERM_CC_DIRECT	GO:0072562~blood microparticle	STOM, C1QB, JCHAIN, IGLL1, SERPING1, C1R, C1S	7	231	0.0127825
KEGG_PATHWAY	hsa04062:Chemokine signaling pathway	DOCK2, RAC2, CCR5, NCF1, HCK, PIK3R5, CX3CL1, STAT1, VAV1	9	118	0.0136558
GOTERM_BP_DIRECT	GO:0002250~adaptive immune response	CD244, LAMP3, JCHAIN, ZAP70, TNFRSF17, PRDM1, CTSS	7	224	0.0142176
GOTERM_BP_DIRECT	GO:0042554~superoxide anion generation	CYBB, NCF1, NOX1	3	224	0.0143833
GOTERM_BP_DIRECT	GO:0071260~cellular response to mechanical stimulus	MYD88, IRF1, MMP7, FAS, TLR7	5	224	0.0147115
GOTERM_BP_DIRECT	GO:0042993~positive regulation of transcription factor import into nucleus	DDX58, TMEM173, HCLS1	3	224	0.0164523
GOTERM_BP_DIRECT	GO:0045582~positive regulation of T cell differentiation	ZAP70, PIK3R6, CD74	3	224	0.0164523
GOTERM_BP_DIRECT	GO:0051437~positive regulation of ubiquitin-protein ligase activity involved in regulation of mitotic cell cycle transition	CDK1, PLK1, BUB1B, CDC20, UBE2C	5	224	0.0184615
GOTERM_BP_DIRECT	GO:0035458~cellular response to interferon-beta	TMEM173, IRF1, STAT1	3	224	0.01864
GOTERM_BP_DIRECT	GO:0007051~spindle organization	KIF11, AURKB, ASPM	3	224	0.01864
GOTERM_BP_DIRECT	GO:0030168~platelet activation	PLSCR1, RAC2, PIK3R5, PIK3R6, VAV1, LCP2	6	224	0.0186713
GOTERM_BP_DIRECT	GO:0045766~positive regulation of angiogenesis	C3AR1, CYBB, CYSLTR2, ITGB2, CX3CL1, PIK3R6	6	224	0.0186713
GOTERM_BP_DIRECT	GO:0006461~protein complex assembly	CDK1, CD3E, PML, KNTC1, FAS, CD74	6	224	0.0193083
GOTERM_MF_DIRECT	GO:0008574~ATP-dependent microtubule motor activity, plus-end-directed	KIF4A, KIF11, KIF18B	3	222	0.0203896
GOTERM_BP_DIRECT	GO:0043123~positive regulation of I-kappaB kinase/NF-kappaB signaling	IKBKE, MYD88, LITAF, ZC3HAV1, ZDHHC13, EDA2R, TRIM25	7	224	0.0206577
GOTERM_CC_DIRECT	GO:0015629~actin cytoskeleton	DDX58, SLC16A3, FYB, NCAPG, IFIT5, KNTC1, ANLN, LCP1	8	231	0.0212364
GOTERM_MF_DIRECT	GO:0004715~non-membrane spanning protein tyrosine kinase activity	FRK, HCK, ZAP70, EIF2AK2	4	222	0.0222346
GOTERM_BP_DIRECT	GO:0006935~chemotaxis	C3AR1, DOCK2, RAC2, CCR5, ACKR4, CX3CL1	6	224	0.0234307
GOTERM_CC_DIRECT	GO:0051233~spindle midzone	PLK1, BUB1B, AURKB	3	231	0.0235482
GOTERM_BP_DIRECT	GO:0010628~positive regulation of gene expression	DDX58, E2F1, CDK1, VDR, PLSCR1, LAMP3, CD3E, PRDM1, IL7R	9	224	0.0240423
GOTERM_BP_DIRECT	GO:0008283~cell proliferation	CDK1, CKS1B, MKI67, PLK1, DLGAP5, BUB1, CENPF, BUB1B, TNFRSF17, AURKB, CD74	11	224	0.0245277
GOTERM_CC_DIRECT	GO:0000784~nuclear chromosome, telomeric region	CDK1, NABP1, PML, MCM2, MCM3, ORC1	6	231	0.0246376
GOTERM_CC_DIRECT	GO:0005602~complement component C1 complex	C1QA, C1QB	2	231	0.0250828
GOTERM_MF_DIRECT	GO:0004917~interleukin-7 receptor activity	IL2RG, IL7R	2	222	0.0260127
GOTERM_BP_DIRECT	GO:0034344~regulation of type III interferon production	DDX58, IFIH1	2	224	0.0263847
GOTERM_BP_DIRECT	GO:0000022~mitotic spindle elongation	KIF23, PRC1	2	224	0.0263847
GOTERM_BP_DIRECT	GO:0034124~regulation of MyD88-dependent toll-like receptor signaling pathway	IRF7, IRF1	2	224	0.0263847
GOTERM_BP_DIRECT	GO:1902622~regulation of neutrophil migration	MYD88, RAC2	2	224	0.0263847
GOTERM_BP_DIRECT	GO:0038111~interleukin-7-mediated signaling pathway	IL2RG, IL7R	2	224	0.0263847
GOTERM_BP_DIRECT	GO:0009636~response to toxic substance	CDK1, SLC6A14, CNP, FAS, EIF2AK2	5	224	0.0265937
GOTERM_BP_DIRECT	GO:0050850~positive regulation of calcium-mediated signaling	CD8A, CD3E, ZAP70	3	224	0.0285078
KEGG_PATHWAY	hsa05166:HTLV-I infection	E2F1, CD3D, CD3E, SPI1, BUB1B, IL2RG, CDC20, ITGB2, PIK3R5, PTTG1	10	118	0.0285725
KEGG_PATHWAY	hsa04120:Ubiquitin mediated proteolysis	SOCS3, SOCS1, PML, HERC4, UBE2L6, CDC20, UBE2C	7	118	0.0289024
GOTERM_CC_DIRECT	GO:0005581~collagen trimer	MARCO, C1QA, C1QB, SAAL1, COL20A1	5	231	0.0291669
GOTERM_CC_DIRECT	GO:0005871~kinesin complex	KIF23, KIF4A, KIF11, KIF18B	4	231	0.0292779
GOTERM_BP_DIRECT	GO:0051260~protein homooligomerization	STOM, IKBKE, TOR1B, CLDN1, FAS, RNF213, GCH1	7	224	0.0310153
KEGG_PATHWAY	hsa04917:Prolactin signaling pathway	SOCS3, SOCS1, IRF1, PIK3R5, STAT1	5	118	0.0322836
GOTERM_BP_DIRECT	GO:0051056~regulation of small GTPase mediated signal transduction	ARHGAP30, RAC2, ARHGAP45, ARHGAP8, VAV1, ARHGAP25	6	224	0.0332847
KEGG_PATHWAY	hsa04514:Cell adhesion molecules (CAMs)	PTPRC, CD8A, CD2, CLDN1, ITGB2, ITGA4, CLDN23	7	118	0.0336313
GOTERM_CC_DIRECT	GO:0005680~anaphase-promoting complex	BUB1B, CDC20, UBE2C	3	231	0.0337139
GOTERM_BP_DIRECT	GO:0090023~positive regulation of neutrophil chemotaxis	C3AR1, RAC2, CD74	3	224	0.0340659
GOTERM_BP_DIRECT	GO:0034113~heterotypic cell-cell adhesion	CD2, ITGB2, ITGA4	3	224	0.0340659
GOTERM_BP_DIRECT	GO:0019886~antigen processing and presentation of exogenous peptide antigen via MHC class II	KIF23, KIF4A, KIF11, CTSS, CD74	5	224	0.0341928
GOTERM_CC_DIRECT	GO:0005944~phosphatidylinositol 3-kinase complex, class IB	PIK3R5, PIK3R6	2	231	0.0373883
GOTERM_MF_DIRECT	GO:0000979~RNA polymerase II core promoter sequence-specific DNA binding	NLRC5, IRF7, SPI1, STAT1	4	222	0.0386338
GOTERM_MF_DIRECT	GO:0005031~tumor necrosis factor-activated receptor activity	EDA2R, TNFRSF14, FAS	3	222	0.0389832
KEGG_PATHWAY	hsa05145:Toxoplasmosis	CIITA, MYD88, CCR5, SOCS1, NOS2, STAT1	6	118	0.0389971
GOTERM_BP_DIRECT	GO:0030888~regulation of B cell proliferation	IKZF3, MZB1	2	224	0.039316
GOTERM_BP_DIRECT	GO:0032608~interferon-beta production	TMEM173, IRF7	2	224	0.039316
GOTERM_BP_DIRECT	GO:0042512~negative regulation of tyrosine phosphorylation of Stat1 protein	SOCS3, SOCS1	2	224	0.039316
GOTERM_BP_DIRECT	GO:0039530~MDA-5 signaling pathway	IFIH1, IRF7	2	224	0.039316
GOTERM_BP_DIRECT	GO:0039528~cytoplasmic pattern recognition receptor signaling pathway in response to virus	DDX58, IFIH1	2	224	0.039316
GOTERM_MF_DIRECT	GO:0016301~kinase activity	CIITA, CKS1B, SGMS2, PLK1, BUB1, PIK3R5, PIK3R6, CMPK2	8	222	0.0396984
KEGG_PATHWAY	hsa04612:Antigen processing and presentation	CIITA, CD8A, CTSS, CD74, B2M	5	118	0.0399905
GOTERM_CC_DIRECT	GO:0005634~nucleus	C15ORF48, KIF23, E2F1, ZC3HAV1, PRC1, ZNFX1, KNTC1, RNF216, CNP, PTTG1, AURKB, NLRC5, TRIM47, USP18, CDCA7, MYD88, CASP7, FAS, NOS2, MX1, TOP2A, ORC1, ASPM, CDK1, NFKBIZ, GZMA, DTX3L, SOCS1, HERC4, CLIC2, MCM2, PBK, MCM3, NABP1, PARP12, PARP14, PRDM1, EIF2AK2, KPNA2, FRK, IFIH1, ETV7, ASS1, NEK2, PML, IFI35, GCH1, CMPK2, VDR, STAT4, NCAPH, HJURP, NCAPG, PIK3R5, XAF1, ACSL5, FYB, IKZF3, MKI67, IKZ…	82	231	0.0402761
GOTERM_BP_DIRECT	GO:0006468~protein phosphorylation	FYB, IKBKE, FRK, PLK1, NEK2, HCK, BUB1, ZAP70, BUB1B, PBK, AURKB, EIF2AK2	12	224	0.0416207
GOTERM_BP_DIRECT	GO:0046686~response to cadmium ion	CDK1, HAAO, B2M	3	224	0.0431131
GOTERM_BP_DIRECT	GO:0006259~DNA metabolic process	MKI67, KPNA2, TK1	3	224	0.0463062
GOTERM_BP_DIRECT	GO:0050852~T cell receptor signaling pathway	FYB, PTPRC, CD3D, CD3E, ZAP70, LCP2	6	224	0.0476284
GOTERM_BP_DIRECT	GO:0006977~DNA damage response, signal transduction by p53 class mediator resulting in cell cycle arrest	MUC1, E2F1, CDK1, PML	4	224	0.0493433
GOTERM_CC_DIRECT	GO:0000942~condensed nuclear chromosome outer kinetochore	PLK1, BUB1	2	231	0.0495392
GOTERM_BP_DIRECT	GO:0002224~toll-like receptor signaling pathway	MYD88, CTSS, TLR7	3	224	0.0495833
